# Supplementary material for: SETD2 suppresses tumorigenesis in a KRASG12C-driven lung cancer model, and its catalytic activity is regulated by histone acetylation
Source: eLife. 2025 Sep 15;14:RP107451. doi: 10.7554/eLife.107451 (PMC12435893; doi:10.7554/eLife.107451)
Supplement: Figure 2—source data 1. [file elife-107451-fig2-data1.zip]

Archive with 21 entries (20 files):
- Figure 2_Source Data/
- Figure 2_Source Data/Fig2Eme1.png
- __MACOSX/Figure 2_Source Data/._Fig2Eme1.png
- Figure 2_Source Data/Fig2Fme1.png.png
- __MACOSX/Figure 2_Source Data/._Fig2Fme1.png.png
- Figure 2_Source Data/Fig2Bk36me_C_121624_20241217_0001.tif
- __MACOSX/Figure 2_Source Data/._Fig2Bk36me_C_121624_20241217_0001.tif
- Figure 2_Source Data/Fig2Fme2me3.png.png
- __MACOSX/Figure 2_Source Data/._Fig2Fme2me3.png.png
- Figure 2_Source Data/Fig2EH3.png
- __MACOSX/Figure 2_Source Data/._Fig2EH3.png
- Figure 2_Source Data/Fig2Eme2me3.png.png
- __MACOSX/Figure 2_Source Data/._Fig2Eme2me3.png.png
- Figure 2_Source Data/Fig2FH3.png
- __MACOSX/Figure 2_Source Data/._Fig2FH3.png
- Figure 2_Source Data/Fig2D.jpg
- __MACOSX/Figure 2_Source Data/._Fig2D.jpg
- Figure 2_Source Data/Fig2Dk36me_C_121624_20241217_0001.tif
- __MACOSX/Figure 2_Source Data/._Fig2Dk36me_C_121624_20241217_0001.tif
- Figure 2_Source Data/Fig2B.jpg
- __MACOSX/Figure 2_Source Data/._Fig2B.jpg
