# Supplementary material for: SETD2 suppresses tumorigenesis in a KRASG12C-driven lung cancer model, and its catalytic activity is regulated by histone acetylation
Source: eLife. 2025 Sep 15;14:RP107451. doi: 10.7554/eLife.107451 (PMC12435893; doi:10.7554/eLife.107451)
Supplement: Figure 2—source data 2. [file elife-107451-fig2-data2.zip]

Archive with 2 entries (2 files):
- Figure 2 SourceData_Labeled.docx
- __MACOSX/._Figure 2 SourceData_Labeled.docx
