# Supplementary material for: SETD2 suppresses tumorigenesis in a KRASG12C-driven lung cancer model, and its catalytic activity is regulated by histone acetylation
Source: eLife. 2025 Sep 15;14:RP107451. doi: 10.7554/eLife.107451 (PMC12435893; doi:10.7554/eLife.107451)
Supplement: Figure 3—source data 1. [file elife-107451-fig3-data1.zip]

Archive with 15 entries (14 files):
- Figure 3_Source Data/
- Figure 3_Source Data/Fig3E_C.jpg
- __MACOSX/Figure 3_Source Data/._Fig3E_C.jpg
- Figure 3_Source Data/Fig3B_C.tif
- __MACOSX/Figure 3_Source Data/._Fig3B_C.tif
- Figure 3_Source Data/.DS_Store
- __MACOSX/Figure 3_Source Data/._.DS_Store
- Figure 3_Source Data/Fig3D_C.jpg
- __MACOSX/Figure 3_Source Data/._Fig3D_C.jpg
- Figure 3_Source Data/Fig3B.jpg
- __MACOSX/Figure 3_Source Data/._Fig3B.jpg
- Figure 3_Source Data/Fig3E.jpg
- __MACOSX/Figure 3_Source Data/._Fig3E.jpg
- Figure 3_Source Data/Fig3D.png
- __MACOSX/Figure 3_Source Data/._Fig3D.png
