# Supplementary material for: SETD2 suppresses tumorigenesis in a KRASG12C-driven lung cancer model, and its catalytic activity is regulated by histone acetylation
Source: eLife. 2025 Sep 15;14:RP107451. doi: 10.7554/eLife.107451 (PMC12435893; doi:10.7554/eLife.107451)
Supplement: Figure 4—source data 1. [file elife-107451-fig4-data1.zip]

Archive with 11 entries (10 files):
- Figure 4_Source Data/
- Figure 4_Source Data/Fig4B.jpg
- __MACOSX/Figure 4_Source Data/._Fig4B.jpg
- Figure 4_Source Data/Fig4B_C.jpg
- __MACOSX/Figure 4_Source Data/._Fig4B_C.jpg
- Figure 4_Source Data/Fig4D_1.tif
- __MACOSX/Figure 4_Source Data/._Fig4D_1.tif
- Figure 4_Source Data/Fig4D_2.tif
- __MACOSX/Figure 4_Source Data/._Fig4D_2.tif
- Figure 4_Source Data/Fig4E.tif
- __MACOSX/Figure 4_Source Data/._Fig4E.tif
