# Supplementary material for: SETD2 suppresses tumorigenesis in a KRASG12C-driven lung cancer model, and its catalytic activity is regulated by histone acetylation
Source: eLife. 2025 Sep 15;14:RP107451. doi: 10.7554/eLife.107451 (PMC12435893; doi:10.7554/eLife.107451)
Supplement: Figure 5—source data 1. [file elife-107451-fig5-data1.zip]

Archive with 17 entries (16 files):
- Figure 5_Source Data/
- Figure 5_Source Data/Fig5B_C.png
- __MACOSX/Figure 5_Source Data/._Fig5B_C.png
- Figure 5_Source Data/.DS_Store
- __MACOSX/Figure 5_Source Data/._.DS_Store
- Figure 5_Source Data/Fig5CH3.png.png
- __MACOSX/Figure 5_Source Data/._Fig5CH3.png.png
- Figure 5_Source Data/Fig5E_C.pdf
- __MACOSX/Figure 5_Source Data/._Fig5E_C.pdf
- Figure 5_Source Data/Fig5Cme2me3.png.png
- __MACOSX/Figure 5_Source Data/._Fig5Cme2me3.png.png
- Figure 5_Source Data/Fig5Cme1.png.png
- __MACOSX/Figure 5_Source Data/._Fig5Cme1.png.png
- Figure 5_Source Data/Fig5B.png
- __MACOSX/Figure 5_Source Data/._Fig5B.png
- Figure 5_Source Data/Fig5E.pdf
- __MACOSX/Figure 5_Source Data/._Fig5E.pdf
